# Supplementary material for: Updated description of Atheniella (Mycenaceae, Agaricales), including three new species with brightly coloured pilei from Yunnan Province, southwest China
Source: MycoKeys. 2021 Jul 14;81:139–64. doi: 10.3897/mycokeys.81.67773 (PMC8295246; doi:10.3897/mycokeys.81.67773)
Supplement: XML Treatment for Atheniella [file mycokeys.81.67773-treatment1.xml]

<!DOCTYPE tp:taxon-treatment
  PUBLIC "-//TaxonX//DTD Taxonomic Treatment Publishing DTD v0 20100105//EN" "tax-treatment-NSO.dtd">
<tp:taxon-treatment xmlns:tp="http://www.plazi.org/taxpub"><tp:treatment-meta><kwd-group><label>Taxon classification</label><kwd><named-content xmlns:xlink="http://www.w3.org/1999/xlink" content-type="kingdom">Fungi</named-content></kwd><kwd><named-content xmlns:xlink="http://www.w3.org/1999/xlink" content-type="order">Agaricales</named-content></kwd><kwd><named-content xmlns:xlink="http://www.w3.org/1999/xlink" content-type="family">Marasmiaceae</named-content></kwd></kwd-group><mixed-citation publication-type="journal"><person-group><name><surname>Ge</surname><given-names>Yupeng</given-names></name><name><surname>Liu</surname><given-names>Zewei</given-names></name><name><surname>Zeng</surname><given-names>Hui</given-names></name><name><surname>Cheng</surname><given-names>Xianhao</given-names></name><name><surname>Na</surname><given-names>Qin</given-names></name></person-group><article-title>Updated description of <italic><tp:taxon-name><tp:taxon-name-part taxon-name-part-type="genus" reg="Atheniella">Atheniella</tp:taxon-name-part></tp:taxon-name></italic> (<tp:taxon-name><tp:taxon-name-part taxon-name-part-type="family">Mycenaceae</tp:taxon-name-part></tp:taxon-name>, <tp:taxon-name><tp:taxon-name-part taxon-name-part-type="order">Agaricales</tp:taxon-name-part></tp:taxon-name>), including three new species with brightly coloured pilei from Yunnan Province, southwest China</article-title><source>MycoKeys</source><day>14</day><month>7</month><year>2021</year><volume>81</volume><fpage>139</fpage><lpage>164</lpage><pub-id pub-id-type="doi">10.3897/mycokeys.81.67773</pub-id></mixed-citation></tp:treatment-meta><tp:nomenclature><tp:taxon-name><object-id xmlns:xlink="http://www.w3.org/1999/xlink" content-type="arpha" xlink:type="simple">96E7183A-B6A5-52F3-9A03-673A3A15CFD1</object-id>
              <tp:taxon-name-part taxon-name-part-type="genus" reg="Atheniella">Atheniella</tp:taxon-name-part>
              <object-id xmlns:xlink="http://www.w3.org/1999/xlink" content-type="mycobank" xlink:type="simple">550101</object-id>
            </tp:taxon-name><tp:taxon-authority>Redhead, Moncalvo, Vilgalys, Desjardin &amp; B.A. Perry</tp:taxon-authority></tp:nomenclature><tp:treatment-sec sec-type="diagnosis" id="SECID0EEFCI"><title>Diagnosis.</title><p>Basidiomata small, mycenoid. Pileus conical, campanulate, to hemispherical, often with a small papilla when young, flattening or concave at centre with age; brightly coloured, white, creamy, yellow, orange, pinkish, reddish, sometimes yellow or deep brown at centre when old, the margin frequently fading to white, creamy, yellowish-white or yellow in the mature period; delicately pubescent, pruninose, glabrescent with age, translucent-striate, barely or shallowly sulcate, margin flattened and waved. Context thin and fragile, white. Lamellae ascending, adnate, adnexed, decurrent with tooth, faces concolorous with the sides. Stipe cylindrical, hollow, fragile, pruinose, almost smooth when old, base with coarse fibrils; white, yellow, orange, pink, sometimes base tinged deeper yellow with age. Odour and taste inconspicuous. Basidiospores globose, subglobose, ellipsoid, narrowly ellipsoid to cylindrical, smooth, thin-walled, hyaline, guttulate, inamyloid, white in prints. Basidia clavate, hyaline, thin-walled, 2- or 4-spored. Cheilocystidia fusiform, clavate, subutriform, long-stalked, hyaline, thin-walled. Pleurocystidia similar to cheilocystidia. Pileipellis hyphae covered with simple to branched excrescences, hyaline. Hyphae of the stipitipellis smooth or with simple cylindrical excrescences, hyaline; caulocystidia cylindrical, lageniform, subglobose, if present, hyaline, thin-walled. All tissues non-reactive in iodine. Clamps present or absent.</p></tp:treatment-sec><tp:treatment-sec sec-type="Habit and habitat" id="SECID0EJFCI"><title>Habit and habitat.</title><p>Saprophytic on grass, moss, rotten wood or plant debris (leaves, pine needles and twigs).</p></tp:treatment-sec><tp:treatment-sec sec-type="type species" id="SECID0EOFCI"><title>Type species.</title><p><italic><tp:taxon-name><tp:taxon-name-part taxon-name-part-type="genus" reg="Atheniella">Atheniella</tp:taxon-name-part> <tp:taxon-name-part taxon-name-part-type="species" reg="adonis">adonis</tp:taxon-name-part></tp:taxon-name></italic> (Bull.) Redhead, Moncalvo, Vilgalys, Desjardin &amp; B.A. Perry</p></tp:treatment-sec><tp:treatment-sec sec-type="etymology" id="SECID0E6FCI"><title>Etymology.</title><p>Intentionally spelled to achieve phonetic harmony and uniqueness, the epithet alludes to the mythical goddess Athena (the combination of beautiful colouration, spear-like stature and shield-like pileus) and her ancient Mycenaean origin. Gender: feminine.</p></tp:treatment-sec></tp:taxon-treatment>
