# Supplementary material for: Updated description of Atheniella (Mycenaceae, Agaricales), including three new species with brightly coloured pilei from Yunnan Province, southwest China
Source: MycoKeys. 2021 Jul 14;81:139–64. doi: 10.3897/mycokeys.81.67773 (PMC8295246; doi:10.3897/mycokeys.81.67773)
Supplement: XML Treatment for Atheniella flavida [file mycokeys.81.67773-treatment2.xml]

<!DOCTYPE tp:taxon-treatment
  PUBLIC "-//TaxonX//DTD Taxonomic Treatment Publishing DTD v0 20100105//EN" "tax-treatment-NSO.dtd">
<tp:taxon-treatment xmlns:tp="http://www.plazi.org/taxpub"><tp:treatment-meta><kwd-group><label>Taxon classification</label><kwd><named-content xmlns:xlink="http://www.w3.org/1999/xlink" content-type="kingdom">Fungi</named-content></kwd><kwd><named-content xmlns:xlink="http://www.w3.org/1999/xlink" content-type="order">Agaricales</named-content></kwd><kwd><named-content xmlns:xlink="http://www.w3.org/1999/xlink" content-type="family">Marasmiaceae</named-content></kwd></kwd-group><mixed-citation publication-type="journal"><person-group><name><surname>Ge</surname><given-names>Yupeng</given-names></name><name><surname>Liu</surname><given-names>Zewei</given-names></name><name><surname>Zeng</surname><given-names>Hui</given-names></name><name><surname>Cheng</surname><given-names>Xianhao</given-names></name><name><surname>Na</surname><given-names>Qin</given-names></name></person-group><article-title>Updated description of <italic><tp:taxon-name><tp:taxon-name-part taxon-name-part-type="genus" reg="Atheniella">Atheniella</tp:taxon-name-part></tp:taxon-name></italic> (<tp:taxon-name><tp:taxon-name-part taxon-name-part-type="family">Mycenaceae</tp:taxon-name-part></tp:taxon-name>, <tp:taxon-name><tp:taxon-name-part taxon-name-part-type="order">Agaricales</tp:taxon-name-part></tp:taxon-name>), including three new species with brightly coloured pilei from Yunnan Province, southwest China</article-title><source>MycoKeys</source><day>14</day><month>7</month><year>2021</year><volume>81</volume><fpage>139</fpage><lpage>164</lpage><pub-id pub-id-type="doi">10.3897/mycokeys.81.67773</pub-id></mixed-citation></tp:treatment-meta><tp:nomenclature><tp:taxon-name><object-id xmlns:xlink="http://www.w3.org/1999/xlink" content-type="arpha" xlink:type="simple">D60D42A0-3BEC-524A-B9F9-CB06F7CF1BD1</object-id>
              <tp:taxon-name-part taxon-name-part-type="genus" reg="Atheniella">Atheniella</tp:taxon-name-part>
              <tp:taxon-name-part taxon-name-part-type="species" reg="flavida">flavida</tp:taxon-name-part>
              <object-id xmlns:xlink="http://www.w3.org/1999/xlink" content-type="mycobank" xlink:type="simple">839378</object-id>
            </tp:taxon-name><tp:taxon-authority>Q. Na &amp; Y.P. Ge</tp:taxon-authority><tp:taxon-status xmlns:xlink="http://www.w3.org/1999/xlink" xlink:type="simple">sp. nov.</tp:taxon-status><xref ref-type="fig" rid="F2">Figs 2g–i</xref><xref ref-type="fig" rid="F3">, 3</xref><xref ref-type="fig" rid="F4">, 4.</xref></tp:nomenclature><tp:treatment-sec sec-type="diagnosis" id="SECID0E3WCI"><title>Diagnosis.</title><p>Pileus colour changing from orange-yellow to yellow, slightly concave at centre with age, pruninose. Lamellae narrowly adnate. Stipe densely pruinose. Basidiospores globose to subglobose, inamyloid. Cheilocystidia and pleurocystidia fusiform, thin-walled. Pileipellis with mass of excrescences. Caulocystidia cylindrical or lageniform. All tissues non-reactive in iodine. Clamps absent.</p></tp:treatment-sec><tp:treatment-sec sec-type="Holotype" id="SECID0EBXCI"><title>Holotype.</title><p>China. Yunnan Province, Yuxi City, Xinping County, Mopanshan National Forest Park, 25 Jul 2020, Qin Na, Yupeng Ge and Zewei Liu, <italic>FFAAS0350</italic> (Collection No. MY0182).</p></tp:treatment-sec><tp:treatment-sec sec-type="etymology" id="SECID0EJXCI"><title>Etymology.</title><p>Refers to the yellow basidiomata.</p></tp:treatment-sec><tp:treatment-sec sec-type="description" id="SECID0EOXCI"><title>Description.</title><p>Pileus 2.6–4.8 mm in diam., conic when young, becoming almost hemispherical and slightly concave at centre with age, orange-yellow (4A8) when young, fading to cream-yellow (3A4–3A6) at maturity, margin light yellow (3A3), sulcate, translucent-striate, delicately pubescent, pruninose, glabrescent with age, margin waved. Context very thin and fragile, pure white. Lamellae narrowly adnate, ascending, cream-white (3A2) to light yellow (3A3), faces concolorous with the sides, decurrent with a short tooth. Stipe slender, 5.5–12 × 0.5–0.8 mm, cylindrical, hollow, fragile, bright yellow (4A6), densely pruinose on the entire surface, almost smooth when old, base with sparse white fibrils. Odour and taste inconspicuous.</p><p>Basidiospores [60/3/2] (6.5) 6.7–<bold>7.2</bold>–7.8 (8.3) × (5.7) 5.9–<bold>6.5</bold>–7.1 (7.8) μm [Q = 1.03–1.22, <bold>Q</bold> = <bold><italic>1.11</italic></bold> ± 0.043] [holotype [40/2/1] (6.6) 6.7–<bold>7.2</bold>–7.6 (7.9) × (5.8) 5.9–<bold>6.4</bold>–6.9 (7.4) μm, Q = 1.04–1.20, <bold>Q</bold> = <bold><italic>1.10</italic></bold> ± 0.041], globose to subglobose, hyaline, guttulate, thin-walled, inamyloid. Basidia 20–29 × 5–8 μm, hyaline, clavate, 2-spored. Cheilocystidia abundant, 36–51 × 8–11 μm, fusiform, long-stalked, hyaline, thin-walled. Pleurocystidia similar to cheilocystidia, 28–43 × 6–10 μm. Pileipellis hyphae 2–6 μm wide, cutis; covered with mass of excrescences, 3.3–8.2 × 1.2–3.4 μm, hyaline. Hyphae of the stipitipellis 2–8 μm wide, hyaline, smooth; caulocystidia cylindrical or lageniform, 14–37 × 5–11 μm, hyaline, thin-walled. All tissues non-reactive in iodine. Clamps not seen in all tissues.</p></tp:treatment-sec><tp:treatment-sec sec-type="Habit and habitat" id="SECID0EHYCI"><title>Habit and habitat.</title><p>Solitary to scattered on rotten wood in evergreen broad-leaf forest, <italic><tp:taxon-name><tp:taxon-name-part taxon-name-part-type="genus" reg="Cephalotaxus">Cephalotaxus</tp:taxon-name-part></tp:taxon-name></italic>, <italic><tp:taxon-name><tp:taxon-name-part taxon-name-part-type="genus" reg="Cunninghamia">Cunninghamia</tp:taxon-name-part></tp:taxon-name></italic>, <italic><tp:taxon-name><tp:taxon-name-part taxon-name-part-type="genus" reg="Keteleeria">Keteleeria</tp:taxon-name-part></tp:taxon-name></italic>, <italic><tp:taxon-name><tp:taxon-name-part taxon-name-part-type="genus" reg="Podocarpus">Podocarpus</tp:taxon-name-part></tp:taxon-name></italic>, <italic><tp:taxon-name><tp:taxon-name-part taxon-name-part-type="genus" reg="Pseudotaxus">Pseudotaxus</tp:taxon-name-part></tp:taxon-name></italic>, <italic><tp:taxon-name><tp:taxon-name-part taxon-name-part-type="genus" reg="Pseudotsuga">Pseudotsuga</tp:taxon-name-part></tp:taxon-name></italic>, <italic><tp:taxon-name><tp:taxon-name-part taxon-name-part-type="genus" reg="Sequoia">Sequoia</tp:taxon-name-part></tp:taxon-name></italic>, <italic><tp:taxon-name><tp:taxon-name-part taxon-name-part-type="genus" reg="Taxus">Taxus</tp:taxon-name-part></tp:taxon-name></italic>, <italic><tp:taxon-name><tp:taxon-name-part taxon-name-part-type="genus" reg="Torreya">Torreya</tp:taxon-name-part></tp:taxon-name></italic> and <italic><tp:taxon-name><tp:taxon-name-part taxon-name-part-type="genus" reg="Tsuga">Tsuga</tp:taxon-name-part></tp:taxon-name></italic>.</p></tp:treatment-sec><tp:treatment-sec sec-type="material" id="SECID0ET1CI"><title>Other specimens examined.</title><p>China. Yunnan Province, Yi Autonomous Prefecture, Chuxiong City, Zixishan, 27 Jul 2020, Qin Na, Yupeng Ge and Zewei Liu, <italic>FFAAS0355</italic> (Collection No. MY0234).</p></tp:treatment-sec><tp:treatment-sec sec-type="remarks" id="SECID0E21CI"><title>Remarks.</title><p><italic><tp:taxon-name><tp:taxon-name-part taxon-name-part-type="genus" reg="Atheniella">Atheniella</tp:taxon-name-part> <tp:taxon-name-part taxon-name-part-type="species" reg="flavida">flavida</tp:taxon-name-part></tp:taxon-name></italic> is considered to be a distinct species in <italic><tp:taxon-name><tp:taxon-name-part taxon-name-part-type="genus" reg="Atheniella">Atheniella</tp:taxon-name-part></tp:taxon-name></italic> on account of the pileus colour changing from orange-yellow to yellow, globose to subglobose basidiospores and caulocystidia comparatively small (<xref ref-type="bibr" rid="B21">Maas Geesteranus 1980</xref>, <xref ref-type="bibr" rid="B22">1990</xref>, <xref ref-type="bibr" rid="B23">1992a</xref>, <xref ref-type="bibr" rid="B24">1992b</xref>; <xref ref-type="bibr" rid="B41">Perry 2002</xref>; <xref ref-type="bibr" rid="B44">Robich 2003</xref>; <xref ref-type="bibr" rid="B5">Aronsen and Læssøe 2016</xref>). Four species with a yellow or orange pileus are recorded: <italic><tp:taxon-name><tp:taxon-name-part taxon-name-part-type="genus" reg="Atheniella">A.</tp:taxon-name-part> <tp:taxon-name-part taxon-name-part-type="species" reg="aurantiidisca">aurantiidisca</tp:taxon-name-part></tp:taxon-name></italic>, <italic><tp:taxon-name><tp:taxon-name-part taxon-name-part-type="genus" reg="Atheniella">A.</tp:taxon-name-part> <tp:taxon-name-part taxon-name-part-type="species" reg="delectabilis">delectabilis</tp:taxon-name-part></tp:taxon-name></italic> (Peck) Lüderitz &amp; H. Lehmann, <italic><tp:taxon-name><tp:taxon-name-part taxon-name-part-type="genus" reg="Atheniella">A.</tp:taxon-name-part> <tp:taxon-name-part taxon-name-part-type="species" reg="flavoalba">flavoalba</tp:taxon-name-part></tp:taxon-name></italic> and <italic><tp:taxon-name><tp:taxon-name-part taxon-name-part-type="genus" reg="Atheniella">A.</tp:taxon-name-part> <tp:taxon-name-part taxon-name-part-type="species" reg="leptophylla">leptophylla</tp:taxon-name-part></tp:taxon-name></italic> (Peck) Gminder &amp; Böhningare (<xref ref-type="bibr" rid="B47">Smith 1935b</xref>; <xref ref-type="bibr" rid="B21">Maas Geesteranus 1980</xref>; <xref ref-type="bibr" rid="B44">Robich 2003</xref>; <xref ref-type="bibr" rid="B5">Aronsen and Læssøe 2016</xref>). <italic><tp:taxon-name><tp:taxon-name-part taxon-name-part-type="genus" reg="Atheniella">Atheniella</tp:taxon-name-part> <tp:taxon-name-part taxon-name-part-type="species" reg="flavoalba">flavoalba</tp:taxon-name-part></tp:taxon-name></italic>, which is the most widely distributed species in the Northern Hemisphere, often seen in northeast China (Fig. <xref ref-type="fig" rid="F2">2a–c</xref>), shows the most morphological similarities to <italic><tp:taxon-name><tp:taxon-name-part taxon-name-part-type="genus" reg="Atheniella">A.</tp:taxon-name-part> <tp:taxon-name-part taxon-name-part-type="species" reg="flavida">flavida</tp:taxon-name-part></tp:taxon-name></italic>; however, the former differs in forming cylindrical spores (6.5–9 × 3–4.5 μm) and the caulocystidia are fusiform and clavate to globose (<xref ref-type="bibr" rid="B41">Perry 2002</xref>; <xref ref-type="bibr" rid="B44">Robich 2003</xref>; <xref ref-type="bibr" rid="B5">Aronsen and Læssøe 2016</xref>; <xref ref-type="bibr" rid="B33">Na 2019</xref>). In contrast to <italic><tp:taxon-name><tp:taxon-name-part taxon-name-part-type="genus" reg="Atheniella">A.</tp:taxon-name-part> <tp:taxon-name-part taxon-name-part-type="species" reg="flavida">flavida</tp:taxon-name-part></tp:taxon-name></italic>, <italic><tp:taxon-name><tp:taxon-name-part taxon-name-part-type="genus" reg="Atheniella">A.</tp:taxon-name-part> <tp:taxon-name-part taxon-name-part-type="species" reg="aurantiidisca">aurantiidisca</tp:taxon-name-part></tp:taxon-name></italic>, which had been found in Yunnan Province and Tibet Autonomous Region of China (Fig. <xref ref-type="fig" rid="F2">2d–f</xref>) and <italic><tp:taxon-name><tp:taxon-name-part taxon-name-part-type="genus" reg="Atheniella">A.</tp:taxon-name-part> <tp:taxon-name-part taxon-name-part-type="species" reg="leptophylla">leptophylla</tp:taxon-name-part></tp:taxon-name></italic> are easily mistaken for the new species (<xref ref-type="bibr" rid="B44">Robich 2003</xref>; <xref ref-type="bibr" rid="B5">Aronsen and Læssøe 2016</xref>; <xref ref-type="bibr" rid="B33">Na 2019</xref>). However, the pileus of <italic><tp:taxon-name><tp:taxon-name-part taxon-name-part-type="genus" reg="Atheniella">A.</tp:taxon-name-part> <tp:taxon-name-part taxon-name-part-type="species" reg="aurantiidisca">aurantiidisca</tp:taxon-name-part></tp:taxon-name></italic> and <italic><tp:taxon-name><tp:taxon-name-part taxon-name-part-type="genus" reg="Atheniella">A.</tp:taxon-name-part> <tp:taxon-name-part taxon-name-part-type="species" reg="leptophylla">leptophylla</tp:taxon-name-part></tp:taxon-name></italic> is constantly distinctly orange and caulocystidia of the two species are larger (up to 50 μm long) (<xref ref-type="bibr" rid="B44">Robich 2003</xref>; <xref ref-type="bibr" rid="B5">Aronsen and Læssøe 2016</xref>). <italic><tp:taxon-name><tp:taxon-name-part taxon-name-part-type="genus" reg="Atheniella">Atheniella</tp:taxon-name-part> <tp:taxon-name-part taxon-name-part-type="species" reg="delectabilis">delectabilis</tp:taxon-name-part></tp:taxon-name></italic>, which was formerly named <italic><tp:taxon-name><tp:taxon-name-part taxon-name-part-type="genus" reg="Hemimycena">Hemimycena</tp:taxon-name-part> <tp:taxon-name-part taxon-name-part-type="species" reg="delectabilis">delectabilis</tp:taxon-name-part></tp:taxon-name></italic> (Peck) Singer on account of the white to yellowish-white pileus, decurrent lamellae and inamyloid basidiospores, is easily mistaken for <italic><tp:taxon-name><tp:taxon-name-part taxon-name-part-type="genus" reg="Atheniella">A.</tp:taxon-name-part> <tp:taxon-name-part taxon-name-part-type="species" reg="flavida">flavida</tp:taxon-name-part></tp:taxon-name></italic> by the light yellowish pileus and the similar shape and size of cheilocystidia and caulocystidia. However, <italic><tp:taxon-name><tp:taxon-name-part taxon-name-part-type="genus" reg="Atheniella">A.</tp:taxon-name-part> <tp:taxon-name-part taxon-name-part-type="species" reg="delectabilis">delectabilis</tp:taxon-name-part></tp:taxon-name></italic> is distinguishable from <italic><tp:taxon-name><tp:taxon-name-part taxon-name-part-type="genus" reg="Atheniella">A.</tp:taxon-name-part> <tp:taxon-name-part taxon-name-part-type="species" reg="flavida">flavida</tp:taxon-name-part></tp:taxon-name></italic> by its decurrent lamellae and cylindrical spores (7–9 × 3–4 μm) (<xref ref-type="bibr" rid="B47">Smith 1935b</xref>; <xref ref-type="bibr" rid="B25">Malysheva and Morozova 2009</xref>). In addition, <italic><tp:taxon-name><tp:taxon-name-part taxon-name-part-type="genus" reg="Atheniella">A.</tp:taxon-name-part> <tp:taxon-name-part taxon-name-part-type="species" reg="delectabilis">delectabilis</tp:taxon-name-part></tp:taxon-name></italic> produces cheilocystidia that are partially thick-walled (<xref ref-type="bibr" rid="B47">Smith 1935b</xref>).</p><fig id="F2" position="float" orientation="portrait"><object-id xmlns:xlink="http://www.w3.org/1999/xlink" content-type="doi" xlink:type="simple">10.3897/mycokeys.81.67773.figure2</object-id><object-id xmlns:xlink="http://www.w3.org/1999/xlink" content-type="arpha" xlink:type="simple">C51CD555-9E0A-5089-873E-AB4DAB856D30</object-id><label>Figure 2.</label><caption><p>Basidiomata of <italic><tp:taxon-name><tp:taxon-name-part taxon-name-part-type="genus" reg="Atheniella">Atheniella</tp:taxon-name-part></tp:taxon-name></italic> species <bold>a–c</bold><italic><tp:taxon-name><tp:taxon-name-part taxon-name-part-type="genus" reg="Atheniella">Atheniella</tp:taxon-name-part> <tp:taxon-name-part taxon-name-part-type="species" reg="adonis">adonis</tp:taxon-name-part></tp:taxon-name></italic> (Bull.) Redhead, Moncalvo, Vilgalys, Desjardin &amp; B.A. Perry <bold>d–f</bold><italic><tp:taxon-name><tp:taxon-name-part taxon-name-part-type="genus" reg="Atheniella">Atheniella</tp:taxon-name-part> <tp:taxon-name-part taxon-name-part-type="species" reg="aurantiidisca">aurantiidisca</tp:taxon-name-part></tp:taxon-name></italic> (Murrill) Redhead, Moncalvo, Vilgalys, Desjardin &amp; B.A. Perry <bold>g–i</bold><italic><tp:taxon-name><tp:taxon-name-part taxon-name-part-type="genus" reg="Atheniella">Atheniella</tp:taxon-name-part> <tp:taxon-name-part taxon-name-part-type="species" reg="flavida">flavida</tp:taxon-name-part></tp:taxon-name></italic> Q. Na &amp; Y.P. Ge <bold>j–l</bold><italic><tp:taxon-name><tp:taxon-name-part taxon-name-part-type="genus" reg="Atheniella">Atheniella</tp:taxon-name-part> <tp:taxon-name-part taxon-name-part-type="species" reg="flavoalba">flavoalba</tp:taxon-name-part></tp:taxon-name></italic> (Fr.) Redhead, Moncalvo, Vilgalys, Desjardin &amp; B.A. Perry <bold>m–p</bold><italic><tp:taxon-name><tp:taxon-name-part taxon-name-part-type="genus" reg="Atheniella">Atheniella</tp:taxon-name-part> <tp:taxon-name-part taxon-name-part-type="species" reg="rutila">rutila</tp:taxon-name-part></tp:taxon-name></italic> Q. Na &amp; Y.P. Ge <bold>q–s</bold><italic><tp:taxon-name><tp:taxon-name-part taxon-name-part-type="genus" reg="Atheniella">Atheniella</tp:taxon-name-part> <tp:taxon-name-part taxon-name-part-type="species" reg="taoyao">taoyao</tp:taxon-name-part></tp:taxon-name></italic> Q. Na &amp; Y.P. Ge. Scale bars: 10 mm (<bold>a–f, j–l, n–p</bold>), 5 mm (<bold>g–i, q–s</bold>). Photographs <bold>a,b, d–h, j–o, q, r</bold> by Qin Na; <bold>c, i, p, s</bold> by Yupeng Ge.</p></caption><graphic xmlns:xlink="http://www.w3.org/1999/xlink" xlink:href="mycokeys-81-139-g002.jpg" position="float" orientation="portrait" xlink:type="simple" id="oo_566916.jpg"><uri content-type="original_file" xlink:type="simple">https://binary.pensoft.net/fig/566916</uri></graphic></fig><fig id="F3" position="float" orientation="portrait"><object-id xmlns:xlink="http://www.w3.org/1999/xlink" content-type="doi" xlink:type="simple">10.3897/mycokeys.81.67773.figure3</object-id><object-id xmlns:xlink="http://www.w3.org/1999/xlink" content-type="arpha" xlink:type="simple">45AE6D61-B2B2-5288-82C9-6C555ABFE47F</object-id><label>Figure 3.</label><caption><p>Microscopic features of <italic><tp:taxon-name><tp:taxon-name-part taxon-name-part-type="genus" reg="Atheniella">Atheniella</tp:taxon-name-part> <tp:taxon-name-part taxon-name-part-type="species" reg="flavida">flavida</tp:taxon-name-part></tp:taxon-name></italic> (<italic>FFAAS0350</italic>, holotype) <bold>a–c</bold> basidiospores <bold>d</bold> basidia <bold>e, f</bold> cheilocystidia <bold>g, h</bold> pleurocystidia <bold>i</bold> pileipellis <bold>j</bold> stipitipellis and caulocystidia. Scale bars: 10 μm (<bold>a–j</bold>).</p></caption><graphic xmlns:xlink="http://www.w3.org/1999/xlink" xlink:href="mycokeys-81-139-g003.jpg" position="float" orientation="portrait" xlink:type="simple" id="oo_566917.jpg"><uri content-type="original_file" xlink:type="simple">https://binary.pensoft.net/fig/566917</uri></graphic></fig><fig id="F4" position="float" orientation="portrait"><object-id xmlns:xlink="http://www.w3.org/1999/xlink" content-type="doi" xlink:type="simple">10.3897/mycokeys.81.67773.figure4</object-id><object-id xmlns:xlink="http://www.w3.org/1999/xlink" content-type="arpha" xlink:type="simple">03A88CE6-FEAA-5502-9149-CFB921C40A18</object-id><label>Figure 4.</label><caption><p>Morphological features of <italic><tp:taxon-name><tp:taxon-name-part taxon-name-part-type="genus" reg="Atheniella">Atheniella</tp:taxon-name-part> <tp:taxon-name-part taxon-name-part-type="species" reg="flavida">flavida</tp:taxon-name-part></tp:taxon-name></italic> (<italic>FFAAS0350</italic>, holotype) <bold>a</bold> basidiomata <bold>b</bold> basidia <bold>c</bold> pleurocystidia <bold>d</bold> basidiospores <bold>e</bold> cheilocystidia <bold>f</bold> stipitipellis and caulocystidia <bold>g</bold> pileipellis. Scale bars: 10 mm (<bold>a</bold>); 10 μm (<bold>b–g</bold>). Drawings by Qin Na and Yupeng Ge.</p></caption><graphic xmlns:xlink="http://www.w3.org/1999/xlink" xlink:href="mycokeys-81-139-g004.jpg" position="float" orientation="portrait" xlink:type="simple" id="oo_566918.jpg"><uri content-type="original_file" xlink:type="simple">https://binary.pensoft.net/fig/566918</uri></graphic></fig></tp:treatment-sec><ref-list><ref id="B21"><mixed-citation xmlns:xlink="http://www.w3.org/1999/xlink" xlink:type="simple"><person-group><name name-style="western"><surname>Maas Geesteranus</surname><given-names>RA</given-names></name></person-group> (<year>1980</year>) <article-title>Studies in Mycenas–15.</article-title><source>Persoonia</source><volume>11</volume>: <fpage>93</fpage>–<lpage>120</lpage>.</mixed-citation></ref><ref id="B22"><mixed-citation xmlns:xlink="http://www.w3.org/1999/xlink" xlink:type="simple"><person-group><name name-style="western"><surname>Maas Geesteranus</surname><given-names>RA</given-names></name></person-group> (<year>1990</year>) <article-title>Conspectus of the Mycenas of the Northern Hemisphere–14, Sections <italic><tp:taxon-name><tp:taxon-name-part taxon-name-part-type="genus">Adonidae</tp:taxon-name-part></tp:taxon-name></italic>, <italic><tp:taxon-name><tp:taxon-name-part taxon-name-part-type="genus">Aciculae</tp:taxon-name-part></tp:taxon-name></italic>, and <italic><tp:taxon-name><tp:taxon-name-part taxon-name-part-type="genus">Oregonenses</tp:taxon-name-part></tp:taxon-name></italic>.</article-title><source>Proceedings van de Koninklijke Nederlandse Akademie van Wetenschappen (Ser C), Amsterdam, North–Holland</source><volume>93</volume>(<issue>2</issue>): <fpage>163</fpage>–<lpage>186</lpage>.</mixed-citation></ref><ref id="B23"><mixed-citation xmlns:xlink="http://www.w3.org/1999/xlink" xlink:type="simple"><person-group><name name-style="western"><surname>Maas Geesteranus</surname><given-names>RA</given-names></name></person-group> (<year>1992a</year>) Mycenas of the Northern Hemisphere I. Studies in Mycenas and other papers. Proceedings van de Koninklijke Nederlandse Akademie van Wetenschappen, Amsterdam, North–Holland.</mixed-citation></ref><ref id="B24"><mixed-citation xmlns:xlink="http://www.w3.org/1999/xlink" xlink:type="simple"><person-group><name name-style="western"><surname>Maas Geesteranus</surname><given-names>RA</given-names></name></person-group> (<year>1992b</year>) Mycenas of the Northern Hemisphere II. Studies in Mycenas and other papers. Proceedings van de Koninklijke Nederlandse Akademie van Wetenschappen, Amsterdam, North–Holland.</mixed-citation></ref><ref id="B41"><mixed-citation xmlns:xlink="http://www.w3.org/1999/xlink" xlink:type="simple"><person-group><name name-style="western"><surname>Perry</surname><given-names>BA</given-names></name></person-group> (<year>2002</year>) A taxonomic investigation of <italic><tp:taxon-name><tp:taxon-name-part taxon-name-part-type="genus">Mycena</tp:taxon-name-part></tp:taxon-name></italic> in California. Doctoral dissertation, San Francisco State University, California, USA.</mixed-citation></ref><ref id="B44"><mixed-citation xmlns:xlink="http://www.w3.org/1999/xlink" xlink:type="simple"><person-group><name name-style="western"><surname>Robich</surname><given-names>G</given-names></name></person-group> (<year>2003</year>) <italic><tp:taxon-name><tp:taxon-name-part taxon-name-part-type="genus">Mycena</tp:taxon-name-part></tp:taxon-name></italic> d’Europa. Associazione Micologica Bresadola, Trento, Italy.</mixed-citation></ref><ref id="B5"><mixed-citation xmlns:xlink="http://www.w3.org/1999/xlink" xlink:type="simple"><person-group><name name-style="western"><surname>Aronsen</surname><given-names>A</given-names></name><name name-style="western"><surname>Læssøe</surname><given-names>T</given-names></name></person-group> (<year>2016</year>) The Genus <italic><tp:taxon-name><tp:taxon-name-part taxon-name-part-type="genus">Mycena</tp:taxon-name-part></tp:taxon-name></italic> s.l. <tp:taxon-name><tp:taxon-name-part taxon-name-part-type="kingdom">Fungi</tp:taxon-name-part></tp:taxon-name> of Northern Europe (Vol. 5). Narayana Press, Gylling, Denmark.</mixed-citation></ref><ref id="B47"><mixed-citation xmlns:xlink="http://www.w3.org/1999/xlink" xlink:type="simple"><person-group><name name-style="western"><surname>Smith</surname><given-names>AH</given-names></name></person-group> (<year>1935b</year>) <article-title>Studies in the Genus <italic><tp:taxon-name><tp:taxon-name-part taxon-name-part-type="genus">Mycena</tp:taxon-name-part></tp:taxon-name></italic>–II.</article-title><source>Mycologia</source><volume>27</volume>(<issue>6</issue>): <fpage>586</fpage>–<lpage>604</lpage>. <ext-link xlink:type="simple" ext-link-type="doi" xlink:href="10.1080/00275514.1935.12017103">https://doi.org/10.1080/00275514.1935.12017103</ext-link></mixed-citation></ref><ref id="B33"><mixed-citation xmlns:xlink="http://www.w3.org/1999/xlink" xlink:type="simple"><person-group><name name-style="western"><surname>Na</surname><given-names>Q</given-names></name></person-group> (<year>2019</year>) Taxonomy and Molecular Phylogeny of <italic><tp:taxon-name><tp:taxon-name-part taxon-name-part-type="genus">Mycena</tp:taxon-name-part></tp:taxon-name></italic> in China. Doctoral Dissertation of Jilin Agriculture University, Jilin, China. <ext-link xlink:type="simple" ext-link-type="doi" xlink:href="10.27163/d.cnki.gjlnu.2019.000016">https://doi.org/10.27163/d.cnki.gjlnu.2019.000016</ext-link></mixed-citation></ref><ref id="B25"><mixed-citation xmlns:xlink="http://www.w3.org/1999/xlink" xlink:type="simple"><person-group><name name-style="western"><surname>Malysheva</surname><given-names>EF</given-names></name><name name-style="western"><surname>Morozova</surname><given-names>OV</given-names></name></person-group> (<year>2009</year>) <article-title>Notes on <italic><tp:taxon-name><tp:taxon-name-part taxon-name-part-type="genus">Hemimycena</tp:taxon-name-part></tp:taxon-name></italic> from European Russia.</article-title><source>Czech Mycology</source><volume>61</volume>(<issue>1</issue>): <fpage>27</fpage>–<lpage>71</lpage>. <ext-link xlink:type="simple" ext-link-type="doi" xlink:href="10.33585/cmy.61103">https://doi.org/10.33585/cmy.61103</ext-link></mixed-citation></ref></ref-list></tp:taxon-treatment>
