# Supplementary material for: Updated description of Atheniella (Mycenaceae, Agaricales), including three new species with brightly coloured pilei from Yunnan Province, southwest China
Source: MycoKeys. 2021 Jul 14;81:139–64. doi: 10.3897/mycokeys.81.67773 (PMC8295246; doi:10.3897/mycokeys.81.67773)
Supplement: XML Treatment for Atheniella rutila [file mycokeys.81.67773-treatment3.xml]

<!DOCTYPE tp:taxon-treatment
  PUBLIC "-//TaxonX//DTD Taxonomic Treatment Publishing DTD v0 20100105//EN" "tax-treatment-NSO.dtd">
<tp:taxon-treatment xmlns:tp="http://www.plazi.org/taxpub"><tp:treatment-meta><kwd-group><label>Taxon classification</label><kwd><named-content xmlns:xlink="http://www.w3.org/1999/xlink" content-type="kingdom">Fungi</named-content></kwd><kwd><named-content xmlns:xlink="http://www.w3.org/1999/xlink" content-type="order">Agaricales</named-content></kwd><kwd><named-content xmlns:xlink="http://www.w3.org/1999/xlink" content-type="family">Marasmiaceae</named-content></kwd></kwd-group><mixed-citation publication-type="journal"><person-group><name><surname>Ge</surname><given-names>Yupeng</given-names></name><name><surname>Liu</surname><given-names>Zewei</given-names></name><name><surname>Zeng</surname><given-names>Hui</given-names></name><name><surname>Cheng</surname><given-names>Xianhao</given-names></name><name><surname>Na</surname><given-names>Qin</given-names></name></person-group><article-title>Updated description of <italic><tp:taxon-name><tp:taxon-name-part taxon-name-part-type="genus" reg="Atheniella">Atheniella</tp:taxon-name-part></tp:taxon-name></italic> (<tp:taxon-name><tp:taxon-name-part taxon-name-part-type="family">Mycenaceae</tp:taxon-name-part></tp:taxon-name>, <tp:taxon-name><tp:taxon-name-part taxon-name-part-type="order">Agaricales</tp:taxon-name-part></tp:taxon-name>), including three new species with brightly coloured pilei from Yunnan Province, southwest China</article-title><source>MycoKeys</source><day>14</day><month>7</month><year>2021</year><volume>81</volume><fpage>139</fpage><lpage>164</lpage><pub-id pub-id-type="doi">10.3897/mycokeys.81.67773</pub-id></mixed-citation></tp:treatment-meta><tp:nomenclature><tp:taxon-name><object-id xmlns:xlink="http://www.w3.org/1999/xlink" content-type="arpha" xlink:type="simple">7B1AE07F-7AD5-5D1E-B577-2AEE315C0C95</object-id>
              <tp:taxon-name-part taxon-name-part-type="genus" reg="Atheniella">Atheniella</tp:taxon-name-part>
              <tp:taxon-name-part taxon-name-part-type="species" reg="rutila">rutila</tp:taxon-name-part>
              <object-id xmlns:xlink="http://www.w3.org/1999/xlink" content-type="mycobank" xlink:type="simple">839379</object-id>
            </tp:taxon-name><tp:taxon-authority>Q. Na &amp; Y.P. Ge</tp:taxon-authority><tp:taxon-status xmlns:xlink="http://www.w3.org/1999/xlink" xlink:type="simple">sp. nov.</tp:taxon-status><xref ref-type="fig" rid="F2">Figs 2m–p</xref><xref ref-type="fig" rid="F5">, 5</xref><xref ref-type="fig" rid="F6">, 6.</xref></tp:nomenclature><tp:treatment-sec sec-type="diagnosis" id="SECID0EGMDI"><title>Diagnosis.</title><p>Pileus campanulate to hemispherical, concave with age, slightly pruinose. Lamellae adnate to adnexed, white. Stipe base with dense white fibrils. Basidiospores cylindrical, inamyloid. Pleurocystidia similar to cheilocystidia, fusiform, with a long neck. Pileipellis covered with numerous excrescences. Hyphae of the stipitipellis with simple cylindrical excrescences. Caulocystidia not seen. All tissues non-reactive in iodine. Clamps absent.</p><fig id="F5" position="float" orientation="portrait"><object-id xmlns:xlink="http://www.w3.org/1999/xlink" content-type="doi" xlink:type="simple">10.3897/mycokeys.81.67773.figure5</object-id><object-id xmlns:xlink="http://www.w3.org/1999/xlink" content-type="arpha" xlink:type="simple">2D2F7D01-2411-5D2E-AEE9-4F8AB564F628</object-id><label>Figure 5.</label><caption><p>Microscopic features of <italic><tp:taxon-name><tp:taxon-name-part taxon-name-part-type="genus" reg="Atheniella">Atheniella</tp:taxon-name-part> <tp:taxon-name-part taxon-name-part-type="species" reg="rutila">rutila</tp:taxon-name-part></tp:taxon-name></italic> (<italic>FFAAS0354</italic>, holotype) <bold>a–c</bold> basidiospores <bold>d</bold> basidia <bold>e, f</bold> cheilocystidia <bold>g, h</bold> pleurocystidia <bold>i</bold> pileipellis <bold>j</bold> stipitipellis. Scale bars: 10 μm (<bold>a–j</bold>).</p></caption><graphic xmlns:xlink="http://www.w3.org/1999/xlink" xlink:href="mycokeys-81-139-g005.jpg" position="float" orientation="portrait" xlink:type="simple" id="oo_566919.jpg"><uri content-type="original_file" xlink:type="simple">https://binary.pensoft.net/fig/566919</uri></graphic></fig><fig id="F6" position="float" orientation="portrait"><object-id xmlns:xlink="http://www.w3.org/1999/xlink" content-type="doi" xlink:type="simple">10.3897/mycokeys.81.67773.figure6</object-id><object-id xmlns:xlink="http://www.w3.org/1999/xlink" content-type="arpha" xlink:type="simple">FA9027F2-DB24-5C2C-A53D-28B2C9C806B0</object-id><label>Figure 6.</label><caption><p>Morphological features of <italic><tp:taxon-name><tp:taxon-name-part taxon-name-part-type="genus" reg="Atheniella">Atheniella</tp:taxon-name-part> <tp:taxon-name-part taxon-name-part-type="species" reg="rutila">rutila</tp:taxon-name-part></tp:taxon-name></italic> (<italic>FFAAS0354</italic>, holotype) <bold>a</bold> basidiomata <bold>b</bold> pleurocystidia <bold>c</bold> basidia <bold>d</bold> basidiospores <bold>e</bold> cheilocystidia <bold>f</bold> stipitipellis <bold>g</bold> pileipellis. Scale bars: 5 mm (<bold>a</bold>); 10 μm (<bold>b–g</bold>). Drawings by Qin Na and Yupeng Ge.</p></caption><graphic xmlns:xlink="http://www.w3.org/1999/xlink" xlink:href="mycokeys-81-139-g006.jpg" position="float" orientation="portrait" xlink:type="simple" id="oo_566920.jpg"><uri content-type="original_file" xlink:type="simple">https://binary.pensoft.net/fig/566920</uri></graphic></fig></tp:treatment-sec><tp:treatment-sec sec-type="Holotype" id="SECID0E6ODI"><title>Holotype.</title><p>China. Yunnan Province, Lincang City, Wulaoshan National Forest Park, 31 Jul 2020, Qin Na, Yupeng Ge and Zewei Liu, <italic>FFAAS0354</italic> (Collection No. MY0210).</p></tp:treatment-sec><tp:treatment-sec sec-type="etymology" id="SECID0EHPDI"><title>Etymology.</title><p>Refers to the bright red-tinted pileus.</p></tp:treatment-sec><tp:treatment-sec sec-type="description" id="SECID0EMPDI"><title>Description.</title><p>Pileus 2.0–10.2 mm in diam., campanulate to hemispherical, applanate or slightly concave at centre when old, deep salmon (10A7) to bright red (10A8), shallowly sulcate, translucent-striate, delicately pubescent, glabrescent when old. Context white, thin, very fragile. Lamellae broadly adnate to adnexed, ascending, white, concolorous with the sides, basally interveined with age. Stipe 5.0–15.8 × 1.0–2.0 mm, cylindrical, hollow, fragile, transparent, pruninose, glabrescent when old, base slightly swollen, covered with dense white fibrils. Odour and taste indistinctive.</p><p>Basidiospores [60/3/2] (7.2) 7.7–<bold>8.6</bold>–9.8 (10.1) × (3.6) 4.1–<bold>4.6</bold>–5.3 (5.5) μm [Q = 1.71–2.05, <bold>Q</bold> = <bold><italic>1.85</italic></bold> ± 0.079] [holotype [40/2/1] (7.2) 7.5–<bold>8.5</bold>–9.7 (10.0) × (3.6) 4.1–<bold>4.6</bold>–5.2 (5.5) μm, Q = 1.72–1.99, <bold>Q</bold> = <bold><italic>1.86</italic></bold> ± 0.086], narrowly ellipsoid to cylindrical, hyaline in water and 5% <abbrev xmlns:xlink="http://www.w3.org/1999/xlink" xlink:title="potassium hydroxide" id="ABBRID0EFQDI" xlink:type="simple">KOH</abbrev>, inamyloid, smooth. Basidia 19–28 × 5–8 μm, 2-spored, clavate, hyaline. Cheilocystidia 32–45 × 8–11 μm, abundant, fusiform, with a long neck, thin-walled and hyaline. Pleurocystidia similar to cheilocystidia, 27–42 × 7–12 μm. Pileipellis hyphae 2–5 μm wide, covered with numerous excrescences, 3.2–6.9 × 0.8–1.7 μm, hyaline. Hyphae of the stipitipellis 2–7 μm wide, non-dextrinoid, hyaline, with simple cylindrical excrescences, 4.6–14.3 × 2.9–5.2 μm. All tissues non-reactive in iodine. Clamps absent in all tissues.</p></tp:treatment-sec><tp:treatment-sec sec-type="Habit and habitat" id="SECID0EJQDI"><title>Habit and habitat.</title><p>Scattered on rotten wood in evergreen broadleaf and <italic><tp:taxon-name><tp:taxon-name-part taxon-name-part-type="genus" reg="Pinus">Pinus</tp:taxon-name-part></tp:taxon-name></italic> mixed forest.</p></tp:treatment-sec><tp:treatment-sec sec-type="material" id="SECID0EWQDI"><title>Other specimens examined.</title><p>Yunnan Province, Puer City, Xiaoheijiang National Forest Park, 1 Aug 2020, Qin Na, Yupeng Ge and Zewei Liu, <italic>FFAAS0356</italic> (Collection No. MY0235).</p></tp:treatment-sec><tp:treatment-sec sec-type="remarks" id="SECID0E5QDI"><title>Remarks.</title><p><italic><tp:taxon-name><tp:taxon-name-part taxon-name-part-type="genus" reg="Atheniella">Atheniella</tp:taxon-name-part> <tp:taxon-name-part taxon-name-part-type="species" reg="rutila">rutila</tp:taxon-name-part></tp:taxon-name></italic> is considered to be a distinct species in <italic><tp:taxon-name><tp:taxon-name-part taxon-name-part-type="genus" reg="Atheniella">Atheniella</tp:taxon-name-part></tp:taxon-name></italic> on account of the bright red pileus, white stipe, narrowly ellipsoid to cylindrical and inamyloid spores and characters of the cystidia, pileipellis and stipitipellis (<xref ref-type="bibr" rid="B21">Maas Geesteranus 1980</xref>, <xref ref-type="bibr" rid="B22">1990</xref>, <xref ref-type="bibr" rid="B23">1992a</xref>, <xref ref-type="bibr" rid="B24">b</xref>; <xref ref-type="bibr" rid="B41">Perry 2002</xref>; <xref ref-type="bibr" rid="B10">Grgurinovic 2003</xref>; <xref ref-type="bibr" rid="B44">Robich 2003</xref>; <xref ref-type="bibr" rid="B3">Aravindakshan and Manimohan 2015</xref>; <xref ref-type="bibr" rid="B5">Aronsen and Læssøe 2016</xref>). <italic><tp:taxon-name><tp:taxon-name-part taxon-name-part-type="genus" reg="Atheniella">Atheniella</tp:taxon-name-part> <tp:taxon-name-part taxon-name-part-type="species" reg="amabillissima">amabillissima</tp:taxon-name-part></tp:taxon-name></italic> is difficult to distinguish from <italic><tp:taxon-name><tp:taxon-name-part taxon-name-part-type="genus" reg="Atheniella">A.</tp:taxon-name-part> <tp:taxon-name-part taxon-name-part-type="species" reg="rutila">rutila</tp:taxon-name-part></tp:taxon-name></italic> owing to the reddish basidiomata, but the pileus of <italic><tp:taxon-name><tp:taxon-name-part taxon-name-part-type="genus" reg="Atheniella">A.</tp:taxon-name-part> <tp:taxon-name-part taxon-name-part-type="species" reg="amabillissima">amabillissima</tp:taxon-name-part></tp:taxon-name></italic> fades to white with age or has a dirty yellowish disc, and the spores are smaller (7–9 × 3–4 μm) (<xref ref-type="bibr" rid="B47">Smith 1935b</xref>). <italic><tp:taxon-name><tp:taxon-name-part taxon-name-part-type="genus" reg="Atheniella">Atheniella</tp:taxon-name-part> <tp:taxon-name-part taxon-name-part-type="species" reg="adonis">adonis</tp:taxon-name-part></tp:taxon-name></italic> shows certain morphological similarities to <italic><tp:taxon-name><tp:taxon-name-part taxon-name-part-type="genus" reg="Atheniella">A.</tp:taxon-name-part> <tp:taxon-name-part taxon-name-part-type="species" reg="rutila">rutila</tp:taxon-name-part></tp:taxon-name></italic> in possessing tiny and pinkish-red basidiomata, white lamellae and cylindrical basidiospores. However, <italic><tp:taxon-name><tp:taxon-name-part taxon-name-part-type="genus" reg="Atheniella">A.</tp:taxon-name-part> <tp:taxon-name-part taxon-name-part-type="species" reg="adonis">adonis</tp:taxon-name-part></tp:taxon-name></italic> differs in producing a pileus with a white margin, longer stipe and clavate to fusiform caulocystidia (<xref ref-type="bibr" rid="B41">Perry 2002</xref>; <xref ref-type="bibr" rid="B44">Robich 2003</xref>; <xref ref-type="bibr" rid="B5">Aronsen and Læssøe 2016</xref>). In comparison with <italic><tp:taxon-name><tp:taxon-name-part taxon-name-part-type="genus" reg="Atheniella">Atheniella</tp:taxon-name-part> <tp:taxon-name-part taxon-name-part-type="species" reg="rutila">rutila</tp:taxon-name-part></tp:taxon-name></italic>, <italic><tp:taxon-name><tp:taxon-name-part taxon-name-part-type="genus" reg="Mycena">Mycena</tp:taxon-name-part> <tp:taxon-name-part taxon-name-part-type="species" reg="rohitha">rohitha</tp:taxon-name-part></tp:taxon-name></italic> (≡ <italic><tp:taxon-name><tp:taxon-name-part taxon-name-part-type="genus" reg="Atheniella">A.</tp:taxon-name-part> <tp:taxon-name-part taxon-name-part-type="species" reg="rohitha">rohitha</tp:taxon-name-part></tp:taxon-name></italic>) and <italic><tp:taxon-name><tp:taxon-name-part taxon-name-part-type="genus" reg="Mycena">M.</tp:taxon-name-part> <tp:taxon-name-part taxon-name-part-type="species" reg="wubabulna">wubabulna</tp:taxon-name-part></tp:taxon-name></italic> (≡ <italic><tp:taxon-name><tp:taxon-name-part taxon-name-part-type="genus" reg="Atheniella">A.</tp:taxon-name-part> <tp:taxon-name-part taxon-name-part-type="species" reg="wubabulna">wubabulna</tp:taxon-name-part></tp:taxon-name></italic>) have gelatinous pileus hyphae and narrower basidiospores (<xref ref-type="bibr" rid="B10">Grgurinovic 2003</xref>; <xref ref-type="bibr" rid="B3">Aravindakshan and Manimohan 2015</xref>).</p></tp:treatment-sec><tp:treatment-sec><!--Section generated to contain objects referenced in tp:taxon-treatment.--><fig id="F2" position="float" orientation="portrait"><object-id xmlns:xlink="http://www.w3.org/1999/xlink" content-type="doi" xlink:type="simple">10.3897/mycokeys.81.67773.figure2</object-id><object-id xmlns:xlink="http://www.w3.org/1999/xlink" content-type="arpha" xlink:type="simple">C51CD555-9E0A-5089-873E-AB4DAB856D30</object-id><label>Figure 2.</label><caption><p>Basidiomata of <italic><tp:taxon-name><tp:taxon-name-part taxon-name-part-type="genus" reg="Atheniella">Atheniella</tp:taxon-name-part></tp:taxon-name></italic> species <bold>a–c</bold><italic><tp:taxon-name><tp:taxon-name-part taxon-name-part-type="genus" reg="Atheniella">Atheniella</tp:taxon-name-part> <tp:taxon-name-part taxon-name-part-type="species" reg="adonis">adonis</tp:taxon-name-part></tp:taxon-name></italic> (Bull.) Redhead, Moncalvo, Vilgalys, Desjardin &amp; B.A. Perry <bold>d–f</bold><italic><tp:taxon-name><tp:taxon-name-part taxon-name-part-type="genus" reg="Atheniella">Atheniella</tp:taxon-name-part> <tp:taxon-name-part taxon-name-part-type="species" reg="aurantiidisca">aurantiidisca</tp:taxon-name-part></tp:taxon-name></italic> (Murrill) Redhead, Moncalvo, Vilgalys, Desjardin &amp; B.A. Perry <bold>g–i</bold><italic><tp:taxon-name><tp:taxon-name-part taxon-name-part-type="genus" reg="Atheniella">Atheniella</tp:taxon-name-part> <tp:taxon-name-part taxon-name-part-type="species" reg="flavida">flavida</tp:taxon-name-part></tp:taxon-name></italic> Q. Na &amp; Y.P. Ge <bold>j–l</bold><italic><tp:taxon-name><tp:taxon-name-part taxon-name-part-type="genus" reg="Atheniella">Atheniella</tp:taxon-name-part> <tp:taxon-name-part taxon-name-part-type="species" reg="flavoalba">flavoalba</tp:taxon-name-part></tp:taxon-name></italic> (Fr.) Redhead, Moncalvo, Vilgalys, Desjardin &amp; B.A. Perry <bold>m–p</bold><italic><tp:taxon-name><tp:taxon-name-part taxon-name-part-type="genus" reg="Atheniella">Atheniella</tp:taxon-name-part> <tp:taxon-name-part taxon-name-part-type="species" reg="rutila">rutila</tp:taxon-name-part></tp:taxon-name></italic> Q. Na &amp; Y.P. Ge <bold>q–s</bold><italic><tp:taxon-name><tp:taxon-name-part taxon-name-part-type="genus" reg="Atheniella">Atheniella</tp:taxon-name-part> <tp:taxon-name-part taxon-name-part-type="species" reg="taoyao">taoyao</tp:taxon-name-part></tp:taxon-name></italic> Q. Na &amp; Y.P. Ge. Scale bars: 10 mm (<bold>a–f, j–l, n–p</bold>), 5 mm (<bold>g–i, q–s</bold>). Photographs <bold>a,b, d–h, j–o, q, r</bold> by Qin Na; <bold>c, i, p, s</bold> by Yupeng Ge.</p></caption><graphic xmlns:xlink="http://www.w3.org/1999/xlink" xlink:href="mycokeys-81-139-g002.jpg" position="float" orientation="portrait" xlink:type="simple" id="oo_566916.jpg"><uri content-type="original_file" xlink:type="simple">https://binary.pensoft.net/fig/566916</uri></graphic></fig></tp:treatment-sec><ref-list><ref id="B21"><mixed-citation xmlns:xlink="http://www.w3.org/1999/xlink" xlink:type="simple"><person-group><name name-style="western"><surname>Maas Geesteranus</surname><given-names>RA</given-names></name></person-group> (<year>1980</year>) <article-title>Studies in Mycenas–15.</article-title><source>Persoonia</source><volume>11</volume>: <fpage>93</fpage>–<lpage>120</lpage>.</mixed-citation></ref><ref id="B22"><mixed-citation xmlns:xlink="http://www.w3.org/1999/xlink" xlink:type="simple"><person-group><name name-style="western"><surname>Maas Geesteranus</surname><given-names>RA</given-names></name></person-group> (<year>1990</year>) <article-title>Conspectus of the Mycenas of the Northern Hemisphere–14, Sections <italic><tp:taxon-name><tp:taxon-name-part taxon-name-part-type="genus">Adonidae</tp:taxon-name-part></tp:taxon-name></italic>, <italic><tp:taxon-name><tp:taxon-name-part taxon-name-part-type="genus">Aciculae</tp:taxon-name-part></tp:taxon-name></italic>, and <italic><tp:taxon-name><tp:taxon-name-part taxon-name-part-type="genus">Oregonenses</tp:taxon-name-part></tp:taxon-name></italic>.</article-title><source>Proceedings van de Koninklijke Nederlandse Akademie van Wetenschappen (Ser C), Amsterdam, North–Holland</source><volume>93</volume>(<issue>2</issue>): <fpage>163</fpage>–<lpage>186</lpage>.</mixed-citation></ref><ref id="B23"><mixed-citation xmlns:xlink="http://www.w3.org/1999/xlink" xlink:type="simple"><person-group><name name-style="western"><surname>Maas Geesteranus</surname><given-names>RA</given-names></name></person-group> (<year>1992a</year>) Mycenas of the Northern Hemisphere I. Studies in Mycenas and other papers. Proceedings van de Koninklijke Nederlandse Akademie van Wetenschappen, Amsterdam, North–Holland.</mixed-citation></ref><ref id="B24"><mixed-citation xmlns:xlink="http://www.w3.org/1999/xlink" xlink:type="simple"><person-group><name name-style="western"><surname>Maas Geesteranus</surname><given-names>RA</given-names></name></person-group> (<year>1992b</year>) Mycenas of the Northern Hemisphere II. Studies in Mycenas and other papers. Proceedings van de Koninklijke Nederlandse Akademie van Wetenschappen, Amsterdam, North–Holland.</mixed-citation></ref><ref id="B41"><mixed-citation xmlns:xlink="http://www.w3.org/1999/xlink" xlink:type="simple"><person-group><name name-style="western"><surname>Perry</surname><given-names>BA</given-names></name></person-group> (<year>2002</year>) A taxonomic investigation of <italic><tp:taxon-name><tp:taxon-name-part taxon-name-part-type="genus">Mycena</tp:taxon-name-part></tp:taxon-name></italic> in California. Doctoral dissertation, San Francisco State University, California, USA.</mixed-citation></ref><ref id="B10"><mixed-citation xmlns:xlink="http://www.w3.org/1999/xlink" xlink:type="simple"><person-group><name name-style="western"><surname>Grgurinovic</surname><given-names>CA</given-names></name></person-group> (<year>2003</year>) The genus <italic><tp:taxon-name><tp:taxon-name-part taxon-name-part-type="genus">Mycena</tp:taxon-name-part></tp:taxon-name></italic> in south–eastern Australia. Fungal Diversity Press, Canberra.</mixed-citation></ref><ref id="B44"><mixed-citation xmlns:xlink="http://www.w3.org/1999/xlink" xlink:type="simple"><person-group><name name-style="western"><surname>Robich</surname><given-names>G</given-names></name></person-group> (<year>2003</year>) <italic><tp:taxon-name><tp:taxon-name-part taxon-name-part-type="genus">Mycena</tp:taxon-name-part></tp:taxon-name></italic> d’Europa. Associazione Micologica Bresadola, Trento, Italy.</mixed-citation></ref><ref id="B3"><mixed-citation xmlns:xlink="http://www.w3.org/1999/xlink" xlink:type="simple"><person-group><name name-style="western"><surname>Aravindakshan</surname><given-names>DM</given-names></name><name name-style="western"><surname>Manimohan</surname><given-names>P</given-names></name></person-group> (<year>2015</year>) Mycenas of Kerala. SporePrint Books, Calicut, India. doi: <ext-link xlink:type="simple" ext-link-type="doi" xlink:href="10.13140/RG.2.1.2116.4003">http://dx.doi.org/10.13140/RG.2.1.2116.4003</ext-link></mixed-citation></ref><ref id="B5"><mixed-citation xmlns:xlink="http://www.w3.org/1999/xlink" xlink:type="simple"><person-group><name name-style="western"><surname>Aronsen</surname><given-names>A</given-names></name><name name-style="western"><surname>Læssøe</surname><given-names>T</given-names></name></person-group> (<year>2016</year>) The Genus <italic><tp:taxon-name><tp:taxon-name-part taxon-name-part-type="genus">Mycena</tp:taxon-name-part></tp:taxon-name></italic> s.l. <tp:taxon-name><tp:taxon-name-part taxon-name-part-type="kingdom">Fungi</tp:taxon-name-part></tp:taxon-name> of Northern Europe (Vol. 5). Narayana Press, Gylling, Denmark.</mixed-citation></ref><ref id="B47"><mixed-citation xmlns:xlink="http://www.w3.org/1999/xlink" xlink:type="simple"><person-group><name name-style="western"><surname>Smith</surname><given-names>AH</given-names></name></person-group> (<year>1935b</year>) <article-title>Studies in the Genus <italic><tp:taxon-name><tp:taxon-name-part taxon-name-part-type="genus">Mycena</tp:taxon-name-part></tp:taxon-name></italic>–II.</article-title><source>Mycologia</source><volume>27</volume>(<issue>6</issue>): <fpage>586</fpage>–<lpage>604</lpage>. <ext-link xlink:type="simple" ext-link-type="doi" xlink:href="10.1080/00275514.1935.12017103">https://doi.org/10.1080/00275514.1935.12017103</ext-link></mixed-citation></ref></ref-list></tp:taxon-treatment>
