# Supplementary material for: Updated description of Atheniella (Mycenaceae, Agaricales), including three new species with brightly coloured pilei from Yunnan Province, southwest China
Source: MycoKeys. 2021 Jul 14;81:139–64. doi: 10.3897/mycokeys.81.67773 (PMC8295246; doi:10.3897/mycokeys.81.67773)
Supplement: XML Treatment for Atheniella taoyao [file mycokeys.81.67773-treatment4.xml]

<!DOCTYPE tp:taxon-treatment
  PUBLIC "-//TaxonX//DTD Taxonomic Treatment Publishing DTD v0 20100105//EN" "tax-treatment-NSO.dtd">
<tp:taxon-treatment xmlns:tp="http://www.plazi.org/taxpub"><tp:treatment-meta><kwd-group><label>Taxon classification</label><kwd><named-content xmlns:xlink="http://www.w3.org/1999/xlink" content-type="kingdom">Fungi</named-content></kwd><kwd><named-content xmlns:xlink="http://www.w3.org/1999/xlink" content-type="order">Agaricales</named-content></kwd><kwd><named-content xmlns:xlink="http://www.w3.org/1999/xlink" content-type="family">Marasmiaceae</named-content></kwd></kwd-group><mixed-citation publication-type="journal"><person-group><name><surname>Ge</surname><given-names>Yupeng</given-names></name><name><surname>Liu</surname><given-names>Zewei</given-names></name><name><surname>Zeng</surname><given-names>Hui</given-names></name><name><surname>Cheng</surname><given-names>Xianhao</given-names></name><name><surname>Na</surname><given-names>Qin</given-names></name></person-group><article-title>Updated description of <italic><tp:taxon-name><tp:taxon-name-part taxon-name-part-type="genus" reg="Atheniella">Atheniella</tp:taxon-name-part></tp:taxon-name></italic> (<tp:taxon-name><tp:taxon-name-part taxon-name-part-type="family">Mycenaceae</tp:taxon-name-part></tp:taxon-name>, <tp:taxon-name><tp:taxon-name-part taxon-name-part-type="order">Agaricales</tp:taxon-name-part></tp:taxon-name>), including three new species with brightly coloured pilei from Yunnan Province, southwest China</article-title><source>MycoKeys</source><day>14</day><month>7</month><year>2021</year><volume>81</volume><fpage>139</fpage><lpage>164</lpage><pub-id pub-id-type="doi">10.3897/mycokeys.81.67773</pub-id></mixed-citation></tp:treatment-meta><tp:nomenclature><tp:taxon-name><object-id xmlns:xlink="http://www.w3.org/1999/xlink" content-type="arpha" xlink:type="simple">A96D1736-AF4F-5D87-9846-2408998FE214</object-id>
              <tp:taxon-name-part taxon-name-part-type="genus" reg="Atheniella">Atheniella</tp:taxon-name-part>
              <tp:taxon-name-part taxon-name-part-type="species" reg="taoyao">taoyao</tp:taxon-name-part>
              <object-id xmlns:xlink="http://www.w3.org/1999/xlink" content-type="mycobank" xlink:type="simple">839380</object-id>
            </tp:taxon-name><tp:taxon-authority>Q. Na &amp; Y.P. Ge</tp:taxon-authority><tp:taxon-status xmlns:xlink="http://www.w3.org/1999/xlink" xlink:type="simple">sp. nov.</tp:taxon-status><xref ref-type="fig" rid="F2">Figs 2q–s</xref><xref ref-type="fig" rid="F7">, 7</xref><xref ref-type="fig" rid="F8">, 8</xref></tp:nomenclature><tp:treatment-sec sec-type="diagnosis" id="SECID0EAZDI"><title>Diagnosis.</title><p>Pileus pinkish to light reddish. Lamellae decurrent. Stipe pruninose, base slightly swollen. Basidiospores narrowly ellipsoid to cylindrical, inamyloid. Cheilocystidia and pleurocystidia fusiform. Pileipellis hyphae covered with excrescences. Stipitipellis smooth, caulocystidia of two types, fusiform or subglobose. All tissues non-reactive in iodine. Clamps absent.</p><fig id="F7" position="float" orientation="portrait"><object-id xmlns:xlink="http://www.w3.org/1999/xlink" content-type="doi" xlink:type="simple">10.3897/mycokeys.81.67773.figure7</object-id><object-id xmlns:xlink="http://www.w3.org/1999/xlink" content-type="arpha" xlink:type="simple">DB9DFA0A-82DF-56D1-8D96-F69F67A15F82</object-id><label>Figure 7.</label><caption><p>Microscopic features of <italic><tp:taxon-name><tp:taxon-name-part taxon-name-part-type="genus" reg="Atheniella">Atheniella</tp:taxon-name-part> <tp:taxon-name-part taxon-name-part-type="species" reg="taoyao">taoyao</tp:taxon-name-part></tp:taxon-name></italic> (<italic>FFAAS0352</italic>, holotype) <bold>a–c</bold> basidiospores <bold>d</bold> basidia <bold>e</bold> cheilocystidia <bold>f, g</bold> pleurocystidia <bold>h</bold> pileipellis <bold>i</bold> stipitipellis. Scale bars: 10 μm (<bold>a– i</bold>).</p></caption><graphic xmlns:xlink="http://www.w3.org/1999/xlink" xlink:href="mycokeys-81-139-g007.jpg" position="float" orientation="portrait" xlink:type="simple" id="oo_566921.jpg"><uri content-type="original_file" xlink:type="simple">https://binary.pensoft.net/fig/566921</uri></graphic></fig><fig id="F8" position="float" orientation="portrait"><object-id xmlns:xlink="http://www.w3.org/1999/xlink" content-type="doi" xlink:type="simple">10.3897/mycokeys.81.67773.figure8</object-id><object-id xmlns:xlink="http://www.w3.org/1999/xlink" content-type="arpha" xlink:type="simple">DE4F5916-CFE6-5B86-9C33-CB5229410488</object-id><label>Figure 8.</label><caption><p>Morphological features of <italic><tp:taxon-name><tp:taxon-name-part taxon-name-part-type="genus" reg="Atheniella">Atheniella</tp:taxon-name-part> <tp:taxon-name-part taxon-name-part-type="species" reg="taoyao">taoyao</tp:taxon-name-part></tp:taxon-name></italic> (<italic>FFAAS0352</italic>, holotype) <bold>a</bold> basidiomata <bold>b</bold> basidia <bold>c</bold> pleurocystidia <bold>d</bold> basidiospores <bold>e</bold> cheilocystidia <bold>f</bold> stipitipellis and caulocystidia <bold>g</bold> pileipellis. Scale bars: 5 mm (<bold>a</bold>); 10 μm (<bold>b–g</bold>). Drawingsby Qin Na and Yupeng Ge.</p></caption><graphic xmlns:xlink="http://www.w3.org/1999/xlink" xlink:href="mycokeys-81-139-g008.jpg" position="float" orientation="portrait" xlink:type="simple" id="oo_566922.jpg"><uri content-type="original_file" xlink:type="simple">https://binary.pensoft.net/fig/566922</uri></graphic></fig></tp:treatment-sec><tp:treatment-sec sec-type="Holotype" id="SECID0EZ2DI"><title>Holotype.</title><p>China. Yunnan Province, Yuxi City, Xinping County, Mopanshan National Forest Park, 25 Jul 2020, Qin Na, Yupeng Ge and Zewei Liu, <italic>FFAAS0352</italic> (Collection No. MY0184).</p></tp:treatment-sec><tp:treatment-sec sec-type="etymology" id="SECID0EB3DI"><title>Etymology.</title><p>Refers to the pinkish to reddish basidiomata. Tao Yao is a poem in the “The Book of Songs” that praises a young woman, whose beauty is compared to a flowering peach tree and who will be married and assume a new role in life.</p></tp:treatment-sec><tp:treatment-sec sec-type="description" id="SECID0EG3DI"><title>Description.</title><p>Pileus 1.4–5.8 mm in diam., campanulate or hemispherical, obtusely umbonate in the centre, flattening with age, translucent-striate, light pink-salmon (8A3), light coral red (8B7), fading light pink (8A2) or white to the margin, delicately pubescent, glabrescent with age, with a flat margin. Context pure white, thin, fragile. Lamellae decurrent dentate, ascending, sparse, pure white, edges concolorous with the sides. Stipe 46–58 × 0.5–1.0 mm, central, terete, almost equal, hollow, fragile, transparent, pruninose, glabrescent with age, base slightly swollen, with tiny, white, fine hairs. Odourless, taste mild.</p><p>Basidiospores [80/4/3] (7.4) 7.7–<bold>8.3</bold>–9.1 (9.4) × (3.9) 4.1–<bold>4.5</bold>–5.0 (5.5) μm [Q = 1.73–2.08, <bold>Q</bold> = <bold><italic>1.85</italic></bold> ± 0.076] [holotype [40/2/1] (7.4) 7.7–<bold>8.2</bold>–9.0 (9.2) × (4.0) 4.1–<bold>4.4</bold>–5.0 (5.4) μm, Q = 1.75–1.99, <bold>Q</bold> = <bold><italic>1.84</italic></bold> ± 0.079], narrowly ellipsoid to cylindrical, hyaline, guttulate, thin-walled, inamyloid. Basidia 20–31 × 5–7 μm, hyaline, clavate, 2-spored. Cheilocystidia 23–42 × 5–10 μm, fusiform, long-stalked, hyaline. Pleurocystidia similar to cheilocystidia, 20–40 × 5–9 μm. Pileipellis hyphae 1–5 μm wide, cutis; covered with numbers of cylindrical or fusiform excrescences, 3.5–10.4 × 1.4–4.3 μm, hyaline. Hyphae of the stipitipellis 3–10 μm wide, hyaline, smooth; caulocystidia fusiform, 16.5–24.9 × 5.3–11.5 μm or subglobose, 11.8–16.5 × 9.1–12.9 μm. All tissues non-reactive in iodine. Clamps not seen.</p></tp:treatment-sec><tp:treatment-sec sec-type="Habit and habitat" id="SECID0E63DI"><title>Habit and habitat.</title><p>Scattered to gregarious on living wood in evergreen broadleaf forest, for example, <italic><tp:taxon-name><tp:taxon-name-part taxon-name-part-type="genus" reg="Cephalotaxus">Cephalotaxus</tp:taxon-name-part></tp:taxon-name></italic>, <italic><tp:taxon-name><tp:taxon-name-part taxon-name-part-type="genus" reg="Cunninghamia">Cunninghamia</tp:taxon-name-part></tp:taxon-name></italic>.</p></tp:treatment-sec><tp:treatment-sec sec-type="material" id="SECID0ET4DI"><title>Other specimens examined.</title><p>Yunnan Province, Yuxi City, Xinping County, Mopanshan National Forest Park, 25 Jul 2020, Qin Na, Yupeng Ge and Zewei Liu, <italic>FFAAS0351</italic> (Collection No. MY0183); Yunnan Province, Yuxi City, Xinping County, Shimenxia, 26 Jul 2020, Qin Na, Yupeng Ge and Zewei Liu, <italic>FFAAS0353</italic> (Collection No. MY0185).</p></tp:treatment-sec><tp:treatment-sec sec-type="remarks" id="SECID0E44DI"><title>Remarks.</title><p><italic><tp:taxon-name><tp:taxon-name-part taxon-name-part-type="genus" reg="Atheniella">Atheniella</tp:taxon-name-part> <tp:taxon-name-part taxon-name-part-type="species" reg="taoyao">taoyao</tp:taxon-name-part></tp:taxon-name></italic> is unique in <italic><tp:taxon-name><tp:taxon-name-part taxon-name-part-type="genus" reg="Atheniella">Atheniella</tp:taxon-name-part></tp:taxon-name></italic> because of the light pink-salmon pileus, decurrent lamellae and the two types of caulocystidia. <italic><tp:taxon-name><tp:taxon-name-part taxon-name-part-type="genus" reg="Atheniella">Atheniella</tp:taxon-name-part> <tp:taxon-name-part taxon-name-part-type="species" reg="adonis">adonis</tp:taxon-name-part></tp:taxon-name></italic> most closely resembles <italic><tp:taxon-name><tp:taxon-name-part taxon-name-part-type="genus" reg="Atheniella">A.</tp:taxon-name-part> <tp:taxon-name-part taxon-name-part-type="species" reg="taoyao">taoyao</tp:taxon-name-part></tp:taxon-name></italic>, but the former differs in having adnate to adnexed lamellae, stipe with pink at the apex and larger caulocystidia (15–50 × 3.5–13.5 μm) (<xref ref-type="bibr" rid="B5">Aronsen and Læssøe 2016</xref>). <italic><tp:taxon-name><tp:taxon-name-part taxon-name-part-type="genus" reg="Atheniella">Atheniella</tp:taxon-name-part> <tp:taxon-name-part taxon-name-part-type="species" reg="amabillissima">amabillissima</tp:taxon-name-part></tp:taxon-name></italic> is closely allied to <italic><tp:taxon-name><tp:taxon-name-part taxon-name-part-type="genus" reg="Atheniella">A.</tp:taxon-name-part> <tp:taxon-name-part taxon-name-part-type="species" reg="taoyao">taoyao</tp:taxon-name-part></tp:taxon-name></italic>, but differs in the larger basidiomata (pileus 3–20 mm in diam.), pileus fading to white or yellow with age, stipe tinted with coral red and yellow with age and the cheilocystidia are up to 65 μm in length (<xref ref-type="bibr" rid="B47">Smith 1935b</xref>). <xref ref-type="bibr" rid="B3">Aravindakshan and Manimohan (2015)</xref> described the species <italic><tp:taxon-name><tp:taxon-name-part taxon-name-part-type="genus" reg="Mycena">Mycena</tp:taxon-name-part> <tp:taxon-name-part taxon-name-part-type="species" reg="rohitha">rohitha</tp:taxon-name-part></tp:taxon-name></italic> Aravind. &amp; Manim. (≡ <italic><tp:taxon-name><tp:taxon-name-part taxon-name-part-type="genus" reg="Atheniella">Atheniella</tp:taxon-name-part> <tp:taxon-name-part taxon-name-part-type="species" reg="rohitha">rohitha</tp:taxon-name-part></tp:taxon-name></italic>) collected from India. This taxon differs from <italic><tp:taxon-name><tp:taxon-name-part taxon-name-part-type="genus" reg="Atheniella">Atheniella</tp:taxon-name-part> <tp:taxon-name-part taxon-name-part-type="species" reg="taoyao">taoyao</tp:taxon-name-part></tp:taxon-name></italic> in its orange stipe and gelatinous pileus hyphae (<xref ref-type="bibr" rid="B3">Aravindakshan and Manimohan 2015</xref>). <italic><tp:taxon-name><tp:taxon-name-part taxon-name-part-type="genus" reg="Mycena">Mycena</tp:taxon-name-part> <tp:taxon-name-part taxon-name-part-type="species" reg="wubabulna">wubabulna</tp:taxon-name-part></tp:taxon-name></italic>, a species described by <xref ref-type="bibr" rid="B10">Grgurinovic (2003)</xref> that should be transferred to <italic><tp:taxon-name><tp:taxon-name-part taxon-name-part-type="genus" reg="Atheniella">Atheniella</tp:taxon-name-part></tp:taxon-name></italic>, is readily identified by its yellowish stipe base and cylindrical basidiospores (7.5–10.6 × 3.1–4.7 μm; Q = 2.3).</p></tp:treatment-sec><tp:treatment-sec><!--Section generated to contain objects referenced in tp:taxon-treatment.--><fig id="F2" position="float" orientation="portrait"><object-id xmlns:xlink="http://www.w3.org/1999/xlink" content-type="doi" xlink:type="simple">10.3897/mycokeys.81.67773.figure2</object-id><object-id xmlns:xlink="http://www.w3.org/1999/xlink" content-type="arpha" xlink:type="simple">C51CD555-9E0A-5089-873E-AB4DAB856D30</object-id><label>Figure 2.</label><caption><p>Basidiomata of <italic><tp:taxon-name><tp:taxon-name-part taxon-name-part-type="genus" reg="Atheniella">Atheniella</tp:taxon-name-part></tp:taxon-name></italic> species <bold>a–c</bold><italic><tp:taxon-name><tp:taxon-name-part taxon-name-part-type="genus" reg="Atheniella">Atheniella</tp:taxon-name-part> <tp:taxon-name-part taxon-name-part-type="species" reg="adonis">adonis</tp:taxon-name-part></tp:taxon-name></italic> (Bull.) Redhead, Moncalvo, Vilgalys, Desjardin &amp; B.A. Perry <bold>d–f</bold><italic><tp:taxon-name><tp:taxon-name-part taxon-name-part-type="genus" reg="Atheniella">Atheniella</tp:taxon-name-part> <tp:taxon-name-part taxon-name-part-type="species" reg="aurantiidisca">aurantiidisca</tp:taxon-name-part></tp:taxon-name></italic> (Murrill) Redhead, Moncalvo, Vilgalys, Desjardin &amp; B.A. Perry <bold>g–i</bold><italic><tp:taxon-name><tp:taxon-name-part taxon-name-part-type="genus" reg="Atheniella">Atheniella</tp:taxon-name-part> <tp:taxon-name-part taxon-name-part-type="species" reg="flavida">flavida</tp:taxon-name-part></tp:taxon-name></italic> Q. Na &amp; Y.P. Ge <bold>j–l</bold><italic><tp:taxon-name><tp:taxon-name-part taxon-name-part-type="genus" reg="Atheniella">Atheniella</tp:taxon-name-part> <tp:taxon-name-part taxon-name-part-type="species" reg="flavoalba">flavoalba</tp:taxon-name-part></tp:taxon-name></italic> (Fr.) Redhead, Moncalvo, Vilgalys, Desjardin &amp; B.A. Perry <bold>m–p</bold><italic><tp:taxon-name><tp:taxon-name-part taxon-name-part-type="genus" reg="Atheniella">Atheniella</tp:taxon-name-part> <tp:taxon-name-part taxon-name-part-type="species" reg="rutila">rutila</tp:taxon-name-part></tp:taxon-name></italic> Q. Na &amp; Y.P. Ge <bold>q–s</bold><italic><tp:taxon-name><tp:taxon-name-part taxon-name-part-type="genus" reg="Atheniella">Atheniella</tp:taxon-name-part> <tp:taxon-name-part taxon-name-part-type="species" reg="taoyao">taoyao</tp:taxon-name-part></tp:taxon-name></italic> Q. Na &amp; Y.P. Ge. Scale bars: 10 mm (<bold>a–f, j–l, n–p</bold>), 5 mm (<bold>g–i, q–s</bold>). Photographs <bold>a,b, d–h, j–o, q, r</bold> by Qin Na; <bold>c, i, p, s</bold> by Yupeng Ge.</p></caption><graphic xmlns:xlink="http://www.w3.org/1999/xlink" xlink:href="mycokeys-81-139-g002.jpg" position="float" orientation="portrait" xlink:type="simple" id="oo_566916.jpg"><uri content-type="original_file" xlink:type="simple">https://binary.pensoft.net/fig/566916</uri></graphic></fig></tp:treatment-sec><ref-list><ref id="B5"><mixed-citation xmlns:xlink="http://www.w3.org/1999/xlink" xlink:type="simple"><person-group><name name-style="western"><surname>Aronsen</surname><given-names>A</given-names></name><name name-style="western"><surname>Læssøe</surname><given-names>T</given-names></name></person-group> (<year>2016</year>) The Genus <italic><tp:taxon-name><tp:taxon-name-part taxon-name-part-type="genus">Mycena</tp:taxon-name-part></tp:taxon-name></italic> s.l. <tp:taxon-name><tp:taxon-name-part taxon-name-part-type="kingdom">Fungi</tp:taxon-name-part></tp:taxon-name> of Northern Europe (Vol. 5). Narayana Press, Gylling, Denmark.</mixed-citation></ref><ref id="B47"><mixed-citation xmlns:xlink="http://www.w3.org/1999/xlink" xlink:type="simple"><person-group><name name-style="western"><surname>Smith</surname><given-names>AH</given-names></name></person-group> (<year>1935b</year>) <article-title>Studies in the Genus <italic><tp:taxon-name><tp:taxon-name-part taxon-name-part-type="genus">Mycena</tp:taxon-name-part></tp:taxon-name></italic>–II.</article-title><source>Mycologia</source><volume>27</volume>(<issue>6</issue>): <fpage>586</fpage>–<lpage>604</lpage>. <ext-link xlink:type="simple" ext-link-type="doi" xlink:href="10.1080/00275514.1935.12017103">https://doi.org/10.1080/00275514.1935.12017103</ext-link></mixed-citation></ref><ref id="B3"><mixed-citation xmlns:xlink="http://www.w3.org/1999/xlink" xlink:type="simple"><person-group><name name-style="western"><surname>Aravindakshan</surname><given-names>DM</given-names></name><name name-style="western"><surname>Manimohan</surname><given-names>P</given-names></name></person-group> (<year>2015</year>) Mycenas of Kerala. SporePrint Books, Calicut, India. doi: <ext-link xlink:type="simple" ext-link-type="doi" xlink:href="10.13140/RG.2.1.2116.4003">http://dx.doi.org/10.13140/RG.2.1.2116.4003</ext-link></mixed-citation></ref><ref id="B10"><mixed-citation xmlns:xlink="http://www.w3.org/1999/xlink" xlink:type="simple"><person-group><name name-style="western"><surname>Grgurinovic</surname><given-names>CA</given-names></name></person-group> (<year>2003</year>) The genus <italic><tp:taxon-name><tp:taxon-name-part taxon-name-part-type="genus">Mycena</tp:taxon-name-part></tp:taxon-name></italic> in south–eastern Australia. Fungal Diversity Press, Canberra.</mixed-citation></ref></ref-list></tp:taxon-treatment>
